# Supplementary material for: The Pharmacokinetics, Bioavailability, and Excretion Studies of α-Cyperone in Rats by UHPLC-QQQ-MS/MS
Source: Molecules. 2025 Sep 26;30(19):3899. doi: 10.3390/molecules30193899 (PMC12525850; doi:10.3390/molecules30193899)
Supplement: Supplementary file 1 [file molecules-30-03899-s001.zip]

Archive with 1 entries (1 files):
- molecules-3867685-supplementary.pdf
